# Supplementary material for: Assessment of Lead and Mercury Exposure Levels in the General Population of Korea Using Integrated National Biomonitoring Data
Source: Int J Environ Res Public Health. 2021 Jun 28;18(13):6932. doi: 10.3390/ijerph18136932 (PMC8297126; doi:10.3390/ijerph18136932)
Supplement: Supplementary file 1 [file ijerph-18-06932-s001.zip]

Archive with 1 entries (1 files):
- ijerph-1231238-supplementary.pdf
